# Supplementary material for: Updated classification of epileptic seizures: Position paper of the International League Against Epilepsy
Source: Epilepsia. 2025 Apr 23;66(6):1804–23. doi: 10.1111/epi.18338 (PMC12169392; doi:10.1111/epi.18338)
Supplement: Supplementary file 2 — Data S2. [file EPI-66-1804-s002.xlsx]

## Sheet: Extracted papers
Category	Paper	Review/Opinion: positive, negative, neutral, mixed	Points of critique	Implementation / application: whole vs. parts of the classification	Conditions: all (population)/ selected	Main conclusion: applicable/feasible: yes / no / partially	Comments & details
Applicability & feasibility	17: Contreras Ramirez V, Patedakis Litvinov B, Gunawardane NA, Zhao CW, Yotter C, Quraishi IH, Blumenfeld H. Evaluating consciousness and awareness during focal seizures: responsiveness testing versus recall testing. Epileptic Disord. 2022 Oct 1;24(5):899-905. English. doi: 10.1684/epd.2022.1472. PMID: 35904040.		Include both responsiveness and recall of experiences during seizures, as both may provide important information on ictal impairment of consciousness	Part (Aware / impaired awareness)	EMU	Partially	121 seizures from 48 patients in the EMU. Responsiveness during seizures was tested more frequently (101) than recall of ictal events after seizures (38).
Applicability & feasibility	31: Contreras Ramirez V, Vaddiparti A, Blumenfeld H. Testing awareness in focal seizures: Clinical practice and interpretation of current guidelines. Ann Clin Transl Neurol. 2022 May;9(5):762-765. doi: 10.1002/acn3.51552. Epub 2022 Apr 29. PMID: 35485201; PMCID: PMC9082375.		Using both responsiveness and recall would provide a more practical classification of impaired consciousness in focal seizures.	Part (Aware / impaired awareness)	Survey of clinicians	Partially	Survey study on real world practice. 58 clinicians from 11 institutions (both pediatric and adult). Most clinicians use both responsiveness and recall to assess for awareness in the clinic (78%) and in the epilepsy monitoring unit (72%).
De-selected (see comments)	23: Fukuma K, Ikeda S, Tanaka T, Kamogawa N, Ishiyama H, Abe S, Tojima M, Kobayashi K, Shimotake A, Nakaoku Y, Nishimura K, Koga M, Toyoda K, Matsumoto R, Ikeda A, Ihara M. Clinical and imaging features of nonmotor onset seizure in poststroke epilepsy. Epilepsia. 2022 Aug;63(8):2068-2080. doi: 10.1111/epi.17308. Epub 2022 Jun 10. PMID: 35593437.						The study uses the 2017 seizure classification, but it does not assess its feasibility / applicability.
Applicability & feasibility	32: Ucar HK, Arhan E, Aydin K, Hirfanoglu T, Serdaroglu A. Comparison of 2017 ILAE and Semiological seizure classifications before and after video-EEG monitoring in childhood epilepsy. Eur Rev Med Pharmacol Sci. 2022 Apr;26(7):2343-2352. doi: 10.26355/eurrev_202204_28463. PMID: 35442488.			Whole	EMU, pediatric population	Partially	Compares classification based on history vs. EMU. Benchmarking with the semiological seizure classification. ILAE: concordance 60% before vs. after EMU. For SSC 71%. Concerns with the study design and interpretation. The added value of EMU has been supported by many precious studies, so one could argue that the SSC is not capable of reflecting this increment.
Applicability & feasibility	39: Steriade C, Sperling MR, DiVentura B, Lozano M, Shellhaas RA, Kessler SK, Dlugos D, French J. Proposal for an updated seizure classification framework in clinical trials. Epilepsia. 2022 Mar;63(3):565-572. doi: 10.1111/epi.17120. Epub 2022 Jan 7. Erratum in: Epilepsia. 2022 Mar 30;: PMID: 34997581; PMCID: PMC9302660.		Need for specific adaptation (simplification) for clinical trials.	Whole	Clinical trials.	Partially	Extracted data from 19 clinical trials using the 2017 ILAE classification. They proposed an adaptation (simplification) for use in clinical trials. Focal seizures: (1) focal aware observable (readily recognized by a caregiver), (2) focal unaware (without the distinction between motor and nonmotor) and (3) focal to bilateral tonic–clonic seizures. Focal aware nonobservable should not be included i…
Reviews & opinions	41: Turek G, Skjei K. Seizure semiology, localization, and the 2017 ILAE seizure classification. Epilepsy Behav. 2022 Jan;126:108455. doi: 10.1016/j.yebeh.2021.108455. Epub 2021 Dec 8. PMID: 34894624.	Mixed	1. Although it heavily relies on semiology, its localizing and lateralizing values are not incorporated into the classification. 2. Onset is overemphasized (for example: generalized seizures may have focal onset too). 3. The propagation pattern (sequence of semiology) has an important role in characterizing the epileptic network. 4. Semiology is important but not sufficient for characterizing sei…
Applicability & feasibility	44: Egesa IJ, Newton CRJC, Kariuki SM. Evaluation of the International League Against Epilepsy 1981, 1989, and 2017 classifications of seizure semiology and etiology in a population-based cohort of children and adults with epilepsy. Epilepsia Open. 2022 Mar;7(1):98-109. doi: 10.1002/epi4.12562. Epub 2021 Nov 29. PMID: 34792291; PMCID: PMC8886073.			Whole	In a resource-poor area (483 PWE in Kenya). Benchmarking of the 2017 basic version with the 1981 classification.	Yes (but questionable improvement over the 1981 classification)	The distribution of individual seizure types did not differ between ILAE-1981 and 2017. One can argue that although one of the aims of the 2017 classification was to improve its applicability in resource-poor areas, this was not the case here. The names changed, but it did not influence the ability to classify the seizures (complex partial = focal impaired awareness; simple partial = focal aware;…
Applicability & feasibility	45: Takahashi Y, Ota A, Tohyama J, Kirino T, Fujiwara Y, Ikeda C, Tanaka S, Takahashi J, Shinoki T, Shiraga H, Inoue T, Fujita H, Bonno M, Nagao M, Kaneko H. Different pharmacoresistance of focal epileptic spasms, generalized epileptic spasms, and generalized epileptic spasms combined with focal seizures. Epilepsia Open. 2022 Mar;7(1):85-97. doi: 10.1002/epi4.12560. Epub 2021 Nov 19. PMID: 347736…			Part (epileptic spasm)	Addresses the prognosis of epileptic spasms, which were introduced in the 2017 classification. Retrospective (501 patients)	Focal ES have worse prognosis and should be evaluated for surgery. Confirms the importance of distinguishing between focal and generalized epileptic spasms.
Reviews & opinions	55: Shlobin NA, Singh G, Newton CR, Sander JW. Classifying epilepsy pragmatically: Past, present, and future. J Neurol Sci. 2021 Aug 15;427:117515. doi: 10.1016/j.jns.2021.117515. Epub 2021 May 29. PMID: 34174531; PMCID: PMC7613525.	Negative	Lacks consideration of important pragmatic factors relevant to the day-to-day life of people with epilepsy and stakeholders. Anatomical origins of focal seizures are not included due to the imperfect relationship between location and semiology. However, the character of seizures, however, bear a relationship to a lobe.				Need for a flexible system, which can address the needs at several levels / fields of application.
Applicability & feasibility	58: Lewis-Smith D, Galer PD, Balagura G, Kearney H, Ganesan S, Cosico M, O'Brien M, Vaidiswaran P, Krause R, Ellis CA, Thomas RH, Robinson PN, Helbig I. Modeling seizures in the Human Phenotype Ontology according to contemporary ILAE concepts makes big phenotypic data tractable. Epilepsia. 2021 Jun;62(6):1293-1305. doi: 10.1111/epi.16908. Epub 2021 May 5. PMID: 33949685; PMCID: PMC8272408.			Whole	Genetics database / phenotype characterisation: The Human Phenotype Ontology (HPO).	Implementing the 2017 classification into the HPO significantly increased the number of seizure descriptors in the database.	They compared the number of seizure descriptors that could be annotated to each of these 791 individuals prior to and following propagation using this version of the HPO. The median number of terms by which each individual's seizures could be described increased significantly from 2 to 6 (median increase of 3). Comment: the larger number of descriptors are included into a database, the higher the…
Applicability & feasibility	70: Murthy JMK, Jaiswal SK, Reddy MP, Srikrishna S. Incidence Study of Epilepsy using the ILAE 2017 Classification of Epilepsies in a Cohort of School Children Accessing Education in Government Primary Schools in South India. Neurol India. 2020 Nov-Dec;68(6):1389-1393. doi: 10.4103/0028-3886.304099. PMID: 33342874.			The very basic (core) part of the seizure classification: focal, generalized and unknown onset.	In a resource-poor country (India). A cohort of schoolchildren (3o children with a new-onset epilepsy from a population of 7408 schoolchildren)	Yes - the vert basic (focal, generalized, unknown)	It is noteworthy that all the children had EEG & CT in the resource-poor setting!
De-selected (see comments)	71: Ojanen P, Knight A, Hakala A, Bondarchik J, Noachtar S, Peltola J, Kaufmann E. An integrative method to quantitatively detect nocturnal motor seizures. Epilepsy Res. 2021 Jan;169:106486. doi: 10.1016/j.eplepsyres.2020.106486. Epub 2020 Oct 24. PMID: 33310414.						The study uses the 2017 seizure classification to assess an automated seizure-detector on a single patient, but it does not assess its feasibility / applicability of the classification.
Reviews & opinions	74: Varnado S, Price D. Basics of modern epilepsy classification and terminology. Curr Probl Pediatr Adolesc Health Care. 2020 Nov;50(11):100891. doi: 10.1016/j.cppeds.2020.100891. Epub 2020 Nov 3. PMID: 33153903.	Neutral / presumed positive	None. The authors explain for their audience the 2017 classification.
Reviews & opinions	75: Sarmast ST, Abdullahi AM, Jahan N. Current Classification of Seizures and Epilepsies: Scope, Limitations and Recommendations for Future Action. Cureus. 2020 Sep 20;12(9):e10549. doi: 10.7759/cureus.10549. PMID: 3101797; PMCID: PMC7575300.	negative	They recommended the use of multidimensional classification model which incorporated the clinical semiology, disease location, etiology and associated comorbidities (in line with the 4Dimensional classification of the Lüders school + the 5th dimension = seizure frequency, according to Loddenkemper 2005). They criticize the subjectivity and ambiguity of terms: awareness, behavioral arrest vs. abse…				Appreciates that the 2017 aimed to simplify terminologies that patients and their caregivers can easily understand. Incorporates missing seizures.
Applicability & feasibility	78: Sharma S, Anand A, Garg D, Batra S, Mukherjee SB, Patra B, Aneja S. Use of the International League Against Epilepsy (ILAE) 1989, 2010, and 2017 Classification of Epilepsy in children in a low-resource setting: A hospital-based cross-sectional study. Epilepsia Open. 2020 Jun 21;5(3):397-405. doi:10.1002/epi4.12401. PMID: 32913948; PMCID: PMC7469804.			Whole	A hospital-based cross-sectional study in a resouce-limitted setting (India)	Yes. However, no difference compared to the old classification. They claim seizures were classified in all cases, yet results show that 4% are in the "unclassified" category, and 20% were in the category "unknown onset"	726 children.
De-selected (see comments)	81: Cloppenborg T, Albers K, Kalbhenn T, Woermann FG, Bien CG, Polster T. Hyperkinetic Seizures with Ictal Fear as Localizing Ictal Signs in MRI-Negative Medial Frontal Lobe Epilepsy. Neuropediatrics. 2021 Feb;52(1):44-47. doi: 10.1055/s-0040-1715630. Epub 2020 Aug 25. PMID: 32842161.						Case report: description of presurgical evaluation of 2 patients with ictal fear + hypermotor phenomena, localized to the mesial part of the frontal lobe (FCD).
Applicability & feasibility	82: Pellinen J, Tafuro E, Baehr A, Barnard S, Holmes M, French J; Human Epilepsy Project Investigators. The Impact of Clinical Seizure Characteristics on Recognition and Treatment of New-onset Focal Epilepsy in Emergency Departments. Acad Emerg Med. 2021 Apr;28(4):412-420. doi: 10.1111/acem.14114. Epub 2020 Sep 16. PMID: 32810323.			Part: Focal nonmotor vs. focal motor seizures	New-onset Focal Epilepsy in Emergency Departments	Difference in patient´s pattern of seeking medical attention, but not management and prognosis.	Using data collected for the Human Epilepsy Project (HEP) they assessed the effect of clinical seizure characteristics on ED clinical management. 447 patients; classified as either focal nonmotor or focal motor seizures. Pts with non-motor seizures typically present to the ED after the fist motor seizure, in spite of experiencing multiple non-motor seizures. Patients who have motor seizures at de…
Applicability & feasibility	93: Mielke H, Meissner S, Wagner K, Joos A, Schulze-Bonhage A. Which seizure elements do patients memorize? A comparison of history and seizure documentation. Epilepsia. 2020 Jul;61(7):1365-1375. doi: 10.1111/epi.16550. Epub 2020 Jun 9. PMID: 32515852.		Using awareness as classifier leads to loss of granularity, when awareness is thoroughly assessed (in the EMU)	Part: Awareness	EMU	The trap of overemphasizing "awareness" (recall of seizure elements). When scruitinised in detail, all seizure have impaired awareness. Limitation: this is a selected population (EMU)	Prospectively explored memory regarding seizure elements in 90 patients in the EMU, using a questionnaire and assessed the role of seizure types. The ability to recall seizure elements varied significantly depending on seizure types: secondarily generalized tonic-clonic seizures (SGTCS) < complex partial seizures (CPS) < simple partial seizures (SPS), but not on the relative timing of the element…
Reviews & opinions	99: Rosenow F, Akamatsu N, Bast T, Bauer S, Baumgartner C, Benbadis S, Bermeo- Ovalle A, Beyenburg S, Bleasel A, Bozorgi A, Brázdil M, Carreño M, Delanty N, Devereaux M, Duncan J, Fernandez-Baca Vaca G, Francione S, García Losarcos N, Ghanma L, Gil-Nagel A, Hamer H, Holthausen H, Omidi SJ, Kahane P, Kalamangalam G, Kanner A, Knake S, Kovac S, Krakow K, Krämer G, Kurlemann G, Lacuey N, Landazuri P…	negative (with an attempt to reconciliation)	The 2017 classification has not been universally accepted or used in routine clinical practice. Not detailed enough. No information on localization. Seizure classification and Epilepsy classification have the same main classes (Note: 1. this applies just to one of the 5 dimensions of the ILAE Epilepsy classification; 2. It is on solid grounds, since seizure type determines epilepsy type; 3. it is…				This opinion paper lists a large number of international experts. They contrast the 2017 classification with the "4D Epilepsy classification" and propose a combination of the two systems, which they call "Integrated Epilepsy Classification". This includes 5 categories: 1) a “Headline” summarizing localization and etiology for the less specialized users, 2) “Seizure type(s)”, 3) “Epilepsy type” (f…
Reviews & opinions	101: Palmini A, Akamatsu N, Bast T, Bauer S, Baumgartner C, Benbadis S, Bermeo- Ovalle A, Beyenburg S, Bleasel A, Bozorgi A, Brázdil M, Carreño M, Delanty N, Devereaux M, Duncan JS, Fernandez-Baca Vaca G, García Losarcos N, Ghanma L, Gil- Nagel A, Hamer H, Holthausen H, Omidi SJ, Kahane P, Kalamangalam G, Kanner A, Knake S, Kovac S, Kraemer G, Kurlemann G, Lacuey N, Landazuri P, Hui Lim S, LoRuss…	Negative	Terminology that is not easily understood by those for whom English is not their first language should be avoided. Terms such as "focal aware," "focal impaired awareness," and "nonmotor cognitive," for example, are complicated and nonintuitive. By shortcutting simple semiological features, a practitioner may misclassify focal seizures as generalized attacks. Focus purely on the most dramatic and …				This opinion paper lists a large number of international experts. This is a commentary on the response to their previous commentary. They use a quite polarizing / belligerent wording: the response "was disappointing in that it did not depart from their original views and suggests a lack of engagement to consider an alternative framework that might improve the ILAE classifications of epileptic sei…
Applicability & feasibility	108: Legnani M, Bertinat A, Decima R, Demicheli E, Higgie JR, Preve F, Braga P, Bogacz A, Scaramelli A. Applicability and contribution of the new ILAE 2017 classification of epileptic seizures and epilepsies. Epileptic Disord. 2019 Dec 1;21(6):549-554. doi: 10.1684/epd.2019.1108. PMID: 31843738.			Whole	100 outpatients with a diagnosis of epilepsy	Yes (feasible) but lower inter-rater reliability than the 1981 classification. A useful item in the new classification was introducing "unknown", which prevented forced (and potentially erroneous) categorisations: 15% of GTCS reclassified as "unknown" onset tonic-clonic seizures.	The interrater reliability (ICC) for the 2017 classification system for epilepsies was significantly lower than for the 1981 classification, although still rated as good.
De-selected (see comments)	121: Bosak M, Słowik A, Kacorzyk R, Turaj W. Implementation of the new ILAE classification of epilepsies into clinical practice - A cohort study. Epilepsy Behav. 2019 Jul;96:28-32. doi: 10.1016/j.yebeh.2019.03.045. Epub 2019 May 8. PMID: 31077939.						Only epilepsy-classification was reported - seizure classification was not.
Reviews & opinions	123: Lüders H, Akamatsu N, Amina S, Baumgartner C, Benbadis S, Bermeo-Ovalle A, Bleasel A, Bozorgi A, Carreño M, Devereaux M, Fernandez-Baca Vaca G, Francione S, García Losarcos N, Hamer H, Holthausen H, Jamal Omidi S, Kalamangalam G, Kanner A, Knake S, Lacuey N, Lhatoo S, Lim SH, Mani J, Matsumoto R, Miller J, Noachtar S, Palmini A, Park J, Rosenow F, Shahid A, Schuele S, Steinhoff B, Szabo CÁ, …	Negative	(1) it mixes semiological terms with epileptogenic zone terms; (2) simple and widely accepted terminology has been replaced by complex terminology containing less information; (3) seizure evolution cannot be described in any detail; (4) in the epilepsy classification, level two (epilepsy category) overlaps almost 100% with seizure classification; (5) different classification framework for newborn…				In a standardized classification system, it is possible to describe seizure evolution in detail by dividing epileptic symptoms into distinct components and then listing the different components according to temporal occurrence, linked by arrows to show the order in which they occur.
Reviews & opinions	124: Pack AM. Epilepsy Overview and Revised Classification of Seizures and Epilepsies. Continuum (Minneap Minn). 2019 Apr;25(2):306-321. doi: 10.1212/CON.0000000000000707. PMID: 30921011.	Neutral / with an optimistic tone					This review explains the 2017 classification to the readership of the journal. "Universal adoption and implementation of this system will enable patients, their families, clinicians, and researchers to better define and treat the epilepsies"
Reviews & opinions	127: Bhasin H, Sharma S. The New International League Against Epilepsy (ILAE) 2017 Classification of Seizures and Epilepsy: What Pediatricians Need to Know! Indian J Pediatr. 2019 Jul;86(7):569-571. doi: 10.1007/s12098-019-02910-x. Epub 2019 Mar 7. PMID: 30847864.	Neutral / with an optimistic tone					This review explains the 2017 classification to the readership of the journal. "Pediatricians need to be aware of the new changes in terminology to correctly classify and document the seizure and epilepsy types in children with epilepsy. This will also help ensuring uniformity of reporting in scientific literature."
Reviews & opinions	128: Dhinakaran R, Mishra D. ILAE Classification of Seizures and Epilepsies: An Update for the Pediatrician. Indian Pediatr. 2019 Jan 15;56(1):60-62. PMID: 30806364.	Neutral / with an optimistic tone					This review explains the 2017 classification to the readership of the journal: general pediatricians.
Applicability & feasibility	133: Casas Parera I, Gonzalez Roffo MA, Báez A, Quintans F, Castellanos Oropeza P, Sánchez Retamar MC. Characterization of seizures (ILAE 1981 and 2017 classifications) and their response to treatment in a cohort of patients with glial tumors: A prospective single center study. eNeurologicalSci. 2018 Dec 17;14:51-55. doi: 10.1016/j.ensci.2018.12.006. PMID: 30619953; PMCID: PMC6312866			Whole	Seizures in 82 pts with glial tumors	One could argue that this proves the term FTBTC is less prone to misinterpretation, compared to the old terminology (generalised motor decreased from 37% to 17%)	"The types of epileptic seizures diagnosed according to the ILAE 1981 and ILAE 2017 classifications were simple partial (focal aware) 39%, partial complex seizure (focal impaired awareness) 13%, partial secondarily generalized tonic-clonic (focal to bilateral tonic-clonic) 11%, and generalized convulsive (generalized onset motor tonic-clonic) 37% (Fig. 3). In 15/57 patients (26%), the type of sei…
Applicability & feasibility	138: Wang F, Chen Z, Davagnanam I, Hoskote C, Ding D, Wang W, Yang B, Wang Y, Wang T, Li W, Sander JW, Kwan P. Comparing two classification schemes for seizures and epilepsy in rural China. Eur J Neurol. 2019 Mar;26(3):422-427. doi:10.1111/ene.13857. Epub 2018 Dec 14. PMID: 30414301; PMCID: PMC6365184.		No practical difference between the old and the new classification, so where is the imrovement? "These results highlight the need for improvement in clinical evaluation of people with epilepsy in resource-poor settings."	Whole	597 individuals with seizures, in rural China	The 1980’s and 2017 classifications had 100% agreement in classifying focal seizures and epilepsy in rural China. A small but significant proportion of generalised seizures and epilepsy and aetiologies classified in the old classifications were re-classified to unknown in the new classifications
Applicability & feasibility	142: Gao H, Sander JW, Xiao Y, Zhang Y, Zhou D. A comparison between the 1981 and 2017 International League Against Epilepsy classification of seizure types based on an outpatient setting. Epileptic Disord. 2018 Aug 1;20(4):257-264. doi: 10.1684/epd.2018.0982. PMID: 30078773.				retrospectively reviewed 200 patients from outpatient epilepsy registry	The 2017 seizure classification greatly reduces the number of unclassifiable cases. The combination of awareness level and motor/nonmotor features introduces greater flexibility and allows for detailed seizure description.
De-selected (see comments)	147: Brodie MJ, Zuberi SM, Scheffer IE, Fisher RS. The 2017 ILAE classification of seizure types and the epilepsies: what do people with epilepsy and their caregivers need to know? Epileptic Disord. 2018 Apr 1;20(2):77-87. doi: 10.1684/epd.2018.0957. PMID: 29620013.						Some of the authors of the 2017 classification explain it here to the people with epilepsy and their caregivers
Reviews & opinions	153: Unterberger I, Trinka E, Kaplan PW, Walser G, Luef G, Bauer G. Generalized nonmotor (absence) seizures-What do absence, generalized, and nonmotor mean? Epilepsia. 2018 Mar;59(3):523-529. doi: 10.1111/epi.13996. Epub 2018 Jan 11. PMID: 29327337.	Negative	The classification as “generalized nonfocal and nonmotor (absence) seizure” does not covey the complex semiology of a patient’s clinical events.	Generalized /nonmotor vs. absence		Motor symptoms are common and obvious in all types of absence seizures. They are not "nonmotor"	Narrative review based on extensive literature search on the term “absence,” and analyzed the plethora of symptoms observed in clinical absences.
Reviews & opinions	154: Beghi E, Sander JW. The ILAE classification of seizures and epilepsies: implications for the clinic. Expert Rev Neurother. 2018 Mar;18(3):179-183. doi: 10.1080/14737175.2018.1427066. Epub 2018 Jan 17. PMID: 29319369.	Mixed	1. No room for variants. 2. Lack of flexibility.				Positive: 1. multi-layer; 2. adaptable to the site-setting.
De-selected (see comments)	156: Falco-Walter JJ, Scheffer IE, Fisher RS. The new definition and classification of seizures and epilepsy. Epilepsy Res. 2018 Jan;139:73-79. doi: 10.1016/j.eplepsyres.2017.11.015. Epub 2017 Nov 28. PMID: 29197668.						The authors of the 2017 classification explain it here to the readership of the journal.
Applicability & feasibility	164: Aaberg KM, Surén P, Søraas CL, Bakken IJ, Lossius MI, Stoltenberg C, Chin R. Seizures, syndromes, and etiologies in childhood epilepsy: The International League Against Epilepsy 1981, 1989, and 2017 classifications used in a population-based cohort. Epilepsia. 2017 Nov;58(11):1880-1891. doi: 10.1111/epi.13913. Epub 2017 Sep 26. PMID: 28949013.			Whole	606 children with epilepsy from the Norwegian Mother and Child Cohort Study. (112,744 children aged 3–13 years).	The seizure terminology has changed in ILAE 2017, and subcategories of seizures have been added, but the numbers of CWE in corresponding seizure categories were equal across the two classifications.	The old-new benchmarking is focused on the epilepsy classification (The ILAE 2017 classifications allow for a higher precision of diagnoses, but at the expense of leaving more epilepsies classifiable only at the mode of onset level.)
Reviews & opinions	171: Beniczky S, Rubboli G, Aurlien H, Hirsch LJ, Trinka E, Schomer DL; SCORE consortium. The new ILAE seizure classification: 63 seizure types? Epilepsia. 2017 Jul;58(7):1298-1300. doi: 10.1111/epi.13799. PMID: 28677857.	Negative	The flowchirts "hides" 63 seizure types. This is not justified, i.e. most of the classes do not have clinical relevance. Negative myoclonus is missing.				Using the SCORE system.
Reviews & opinions	172: Chang RS, Leung CYW, Ho CCA, Yung A. Classifications of seizures and epilepsies, where are we? - A brief historical review and update. J Formos Med Assoc. 2017 Oct;116(10):736-741. doi: 10.1016/j.jfma.2017.06.001. Epub 2017 Jun 23. PMID: 28648375.	Neutral / with an optimistic tone					Summarising the 2017 classification for the readers of the journal.
De-selected (see comments)	176: Fisher RS. The New Classification of Seizures by the International League Against Epilepsy 2017. Curr Neurol Neurosci Rep. 2017 Jun;17(6):48. doi: 10.1007/s11910-017-0758-6. PMID: 28425015.						The authors of the 2017 classification explain it here to the readership of the journal.
De-selected (see comments)	177: Fisher RS. An overview of the 2017 ILAE operational classification of seizure types. Epilepsy Behav. 2017 May;70(Pt A):271-273. doi: 10.1016/j.yebeh.2017.03.022. Epub 2017 Apr 10. PMID: 28408282.						The authors of the 2017 classification explain it here to the readership of the journal.
Reviews & opinions	Shlobin NA, Sander JW. The need for a pragmatic seizure classification in clinical trials. Epilepsia. 2022 May;63(5):1279-1280. doi: 10.1111/epi.17218. Epub 2022 Mar 21. PMID: 35266147	(Politely) negative	Add EEG and MRI to the input of the classification.
Reviews & opinions	Schulze-Bonhage A, Hamer H, Krämer G. [New classification of epileptic seizures : A critical evaluation of the changes]. Nervenarzt. 2020 Feb;91(2):114-121. doi: 10.1007/s00115-019-00800-3.	Mixed	Advantages / disadvantages: attempt to make it operational / counterintuitive
Reviews & opinions	E22: Magazi D.S., Nkohla S., Mmako M.T. Epilepsy seizure types, classification and treatment. South African Family Practice. 60(4) (pp 22-27), 2018.	Neutral / presumed positive					Summarising the 2017 classification for the readers of the journal.
Reviews & opinions	E28: Stefan H., Trinka E. Generalized absence seizures: Where do we stand today?. Zeitschrift fur Epileptologie. 35(1) (pp 56-72), 2022	Negative	Problems with how absence seizures are classified in the 2017 classification: 1) imaging and high-resolution electrophysiology studies indicate focal contributions to seizure generation and a combination of focal and generalized features; 2) motor activity is an integral part of this seizure type, hence the must not be named "non-motor".
Applicability & feasibility	E42: Manorenj S., Sagari N. Validation of the New International League against Epilepsy 2017 Classification for Determining Seizure Type in Indian Patients. International Journal of Epilepsy. 7(1) (pp 29-35), 2021.			Whole (However, only the basic version)	Underprivileged area (India)	Yes (all patients could be classified using the basic version)	310 consecutive patients; prospective study; Focal onset seizure was noted in 66 patients (21.3%), while 244 patients (78.7%) had generalized onset based on clinical onset of seizure. Awareness was impaired in 262 (84.5%) patients. Motor onset seizure was observed in 278 patients (89.6%), while nonmotor seizure included absence, sensory, cognitive, and autonomic seizures.
Applicability & feasibility	E53: Choudhary P.K., Tiwari R., Kaur P., Bansal S., Puri G., Pattisapu S., Pasani S., Jauhari P., Chakrabarty B., Lodha R., Pandey R.M., Paul V.K., Gulati S. Inter-observer agreement between Primary Care Physicians and Pediatric Neurologists in classifying epilepsy in children according to ILAE 2017 scheme. Epilepsia. Conference: 34th international Epilepsy Congress. Virtual. 62(SUPPL 3) (pp 355)…			Whole	Underprivileged area (India)	Partially (Moderate agreement for the basic version. Only fair agreement for the extended version.)	Congress abstract, with sufficient details for evaluation. Compared sz-classification done by pediatric neurologists and primary care physicians.
Reviews & opinions	E82: Luders H., Vaca G.F.-B., Akamatsu N., Amina S., Arzimanoglou A., Baumgartner C., Benbadis S.R., Bleasel A., Bermeo-Ovalle A., Bozorgi A., Carreno M., Devereaux M., Francione S., Losarcos N.G., Hamer H., Holthausen H., Jamal-Omidi S., Kalamangalam G., Kanner A.M., Knake S., Lacuey N., Lhatoo S., Lim S.H., Londono L.V., Mani J., Matsumoto R., Miller J.P., Noachtar S., Palmini A., Park J., Rose…	Negative	All test results are used to classify both seizures and epilepsies - therefore, no correlation studies are possible, and defining the seizures already defines the type of epilepsy.				Describes the alternative proposal (4-dimensional classification); uses case descriptions to show the two classification systems.
Applicability & feasibility	E92: Kartheek T., Jayalakshmi S., Babu S.P., Patil A. Application of 1981 and 2017 ILAE Epilepsy classification of seizure types in an outpatient setting. Annals of Indian Academy of Neurology. Conference: 27th Annual Conference of Indian Academy of Neurology, IANCON 2019. Hyderabad India. 22(SUPPL 1) (pp S14), 2019			Whole	Underprivileged area (India)	Yes (benefit of introducing unknown; many seizures classified as "unclassified" according to the 1981 classification, are now classified as "unknown".)	Congress abstract, with sufficient details for evaluation. They compared the 1981 and 2017 classifications in 1063 patients.
Applicability & feasibility	E94: Gupta S., Bhattad S., Chowdhury D Does change in name really changed the game? Prediction of seizure type with recent international league against epilepsy seizure classification - A video EEG study of 50 patients. Annals of Indian Academy of Neurology. Conference: 27th Annual Conference of Indian Academy of Neurology, IANCON 2019. Hyderabad India. 22(SUPPL 1) (pp S122-S123), 2019.			Whole	video-EEG	No (Prediction of correct seizure type with recent ILAE classification is low by the clinical history alone unless supplanted by video EEG information. Although easy to administer in a busy clinic, the recent classification appears oversimplified missing important links like partially preserved awareness and brief behavioral arrest at the seizure onset that are relevant in localization.)	Congress abstract, with sufficient details for evaluation. The authors classified the seizure type according to recent ILAE classification based on medical history and then compared with the seizure type recorded by the long-term video EEG, in 50 patients (48 with epilepsy). . Concordance between the seizure type by history and VEEG was noted in 56% (28/50).
Applicability & feasibility	E96: Jagarlapudi M., Shyam K.J., Padmanab Reddy M., Sri Krishna S. New-onset unprovoked seizures in a cohort of children: Applicability of the new ILAE 2014 definition of epilepsy and ILAE 2017 classification of epilepsies. Epilepsia. Conference: 33rd International Epilepsy Congress. Bangkok Thailand. 60(Supplement 2) (pp 208), 2019.				Underprivileged area (India), in children with new onset unprovoked seizures with limited workup.	Yes (At the VERY basic level: focal, generalized, unknown)	Congress abstract, with sufficient details for evaluation. 58 children had new-onset epileptic seizures out of 7,408 children accessing education in Government Primary Schools in a province in south India. Seizures classified at the VERY basic version (focal, generalized, unknown).
Applicability & feasibility	E102: Manchala D.A., Desai N., Udani V., Catherine S. Comparison of 1981, 1989 and 2017 International League against Epilepsy Classification (ILAE). Epilepsia. Conference: 33rd International Epilepsy Congress. Bangkok Thailand. 60(Supplement 2) (pp 33), 2019			Whole	tertiary paediatric epilepsy clinic	Yes (better compared to 1981: 1) many unclassified turned into unknown; 2) more descriptors).	Congress abstract, with sufficient details for evaluation. 200 prospective children with epilepsy. were able to classify more seizure types using the 2017 classification (P value < 0.001) in comparison to 1981 classification.

## Sheet: Applicability&Feasibility (A&F)
Category	Paper	Review/Opinion: positive, negative, neutral, mixed	Points of critique	Implementation / application: whole vs. parts of the classification	Conditions: all (population)/ selected	Main conclusion: applicable/feasible: yes / no / partially	Comments & details
Applicability & feasibility	17: Contreras Ramirez V, Patedakis Litvinov B, Gunawardane NA, Zhao CW, Yotter C, Quraishi IH, Blumenfeld H. Evaluating consciousness and awareness during focal seizures: responsiveness testing versus recall testing. Epileptic Disord. 2022 Oct 1;24(5):899-905. English. doi: 10.1684/epd.2022.1472. PMID: 35904040.		Include both responsiveness and recall of experiences during seizures, as both may provide important information on ictal impairment of consciousness	Part (Aware / impaired awareness)	EMU	Partially	121 seizures from 48 patients in the EMU. Responsiveness during seizures was tested more frequently (101) than recall of ictal events after seizures (38).
Applicability & feasibility	31: Contreras Ramirez V, Vaddiparti A, Blumenfeld H. Testing awareness in focal seizures: Clinical practice and interpretation of current guidelines. Ann Clin Transl Neurol. 2022 May;9(5):762-765. doi: 10.1002/acn3.51552. Epub 2022 Apr 29. PMID: 35485201; PMCID: PMC9082375.		Using both responsiveness and recall would provide a more practical classification of impaired consciousness in focal seizures.	Part (Aware / impaired awareness)	Survey of clinicians	Partially	Survey study on real world practice. 58 clinicians from 11 institutions (both pediatric and adult). Most clinicians use both responsiveness and recall to assess for awareness in the clinic (78%) and in the epilepsy monitoring unit (72%).
Applicability & feasibility	32: Ucar HK, Arhan E, Aydin K, Hirfanoglu T, Serdaroglu A. Comparison of 2017 ILAE and Semiological seizure classifications before and after video-EEG monitoring in childhood epilepsy. Eur Rev Med Pharmacol Sci. 2022 Apr;26(7):2343-2352. doi: 10.26355/eurrev_202204_28463. PMID: 35442488.			Whole	EMU, pediatric population	Partially	Compares classification based on history vs. EMU. Benchmarking with the semiological seizure classification. ILAE: concordance 60% before vs. after EMU. For SSC 71%. Concerns with the study design and interpretation. The added value of EMU has been supported by many precious studies, so one could argue that the SSC is not capable of reflecting this increment.
Applicability & feasibility	39: Steriade C, Sperling MR, DiVentura B, Lozano M, Shellhaas RA, Kessler SK, Dlugos D, French J. Proposal for an updated seizure classification framework in clinical trials. Epilepsia. 2022 Mar;63(3):565-572. doi: 10.1111/epi.17120. Epub 2022 Jan 7. Erratum in: Epilepsia. 2022 Mar 30;: PMID: 34997581; PMCID: PMC9302660.		Need for specific adaptation (simplification) for clinical trials.	Whole	Clinical trials.	Partially	Extracted data from 19 clinical trials using the 2017 ILAE classification. They proposed an adaptation (simplification) for use in clinical trials. Focal seizures: (1) focal aware observable (readily recognized by a caregiver), (2) focal unaware (without the distinction between motor and nonmotor) and (3) focal to bilateral tonic–clonic seizures. Focal aware nonobservable should not be included i…
Applicability & feasibility	44: Egesa IJ, Newton CRJC, Kariuki SM. Evaluation of the International League Against Epilepsy 1981, 1989, and 2017 classifications of seizure semiology and etiology in a population-based cohort of children and adults with epilepsy. Epilepsia Open. 2022 Mar;7(1):98-109. doi: 10.1002/epi4.12562. Epub 2021 Nov 29. PMID: 34792291; PMCID: PMC8886073.			Whole	In a resource-poor area (483 PWE in Kenya). Benchmarking of the 2017 basic version with the 1981 classification.	Yes (but questionable improvement over the 1981 classification)	The distribution of individual seizure types did not differ between ILAE-1981 and 2017. One can argue that although one of the aims of the 2017 classification was to improve its applicability in resource-poor areas, this was not the case here. The names changed, but it did not influence the ability to classify the seizures (complex partial = focal impaired awareness; simple partial = focal aware;…
Applicability & feasibility	45: Takahashi Y, Ota A, Tohyama J, Kirino T, Fujiwara Y, Ikeda C, Tanaka S, Takahashi J, Shinoki T, Shiraga H, Inoue T, Fujita H, Bonno M, Nagao M, Kaneko H. Different pharmacoresistance of focal epileptic spasms, generalized epileptic spasms, and generalized epileptic spasms combined with focal seizures. Epilepsia Open. 2022 Mar;7(1):85-97. doi: 10.1002/epi4.12560. Epub 2021 Nov 19. PMID: 347736…			Part (epileptic spasm)	Addresses the prognosis of epileptic spasms, which were introduced in the 2017 classification. Retrospective (501 patients)	Focal ES have worse prognosis and should be evaluated for surgery. Confirms the importance of distinguishing between focal and generalized epileptic spasms.
Applicability & feasibility	58: Lewis-Smith D, Galer PD, Balagura G, Kearney H, Ganesan S, Cosico M, O'Brien M, Vaidiswaran P, Krause R, Ellis CA, Thomas RH, Robinson PN, Helbig I. Modeling seizures in the Human Phenotype Ontology according to contemporary ILAE concepts makes big phenotypic data tractable. Epilepsia. 2021 Jun;62(6):1293-1305. doi: 10.1111/epi.16908. Epub 2021 May 5. PMID: 33949685; PMCID: PMC8272408.			Whole	Genetics database / phenotype characterisation: The Human Phenotype Ontology (HPO).	Implementing the 2017 classification into the HPO significantly increased the number of seizure descriptors in the database.	They compared the number of seizure descriptors that could be annotated to each of these 791 individuals prior to and following propagation using this version of the HPO. The median number of terms by which each individual's seizures could be described increased significantly from 2 to 6 (median increase of 3). Comment: the larger number of descriptors are included into a database, the higher the…
Applicability & feasibility	70: Murthy JMK, Jaiswal SK, Reddy MP, Srikrishna S. Incidence Study of Epilepsy using the ILAE 2017 Classification of Epilepsies in a Cohort of School Children Accessing Education in Government Primary Schools in South India. Neurol India. 2020 Nov-Dec;68(6):1389-1393. doi: 10.4103/0028-3886.304099. PMID: 33342874.			The very basic (core) part of the seizure classification: focal, generalized and unknown onset.	In a resource-poor country (India). A cohort of schoolchildren (3o children with a new-onset epilepsy from a population of 7408 schoolchildren)	Yes - the vert basic (focal, generalized, unknown)	It is noteworthy that all the children had EEG & CT in the resource-poor setting!
Applicability & feasibility	78: Sharma S, Anand A, Garg D, Batra S, Mukherjee SB, Patra B, Aneja S. Use of the International League Against Epilepsy (ILAE) 1989, 2010, and 2017 Classification of Epilepsy in children in a low-resource setting: A hospital-based cross-sectional study. Epilepsia Open. 2020 Jun 21;5(3):397-405. doi:10.1002/epi4.12401. PMID: 32913948; PMCID: PMC7469804.			Whole	A hospital-based cross-sectional study in a resouce-limitted setting (India)	Yes. However, no difference compared to the old classification. They claim seizures were classified in all cases, yet results show that 4% are in the "unclassified" category, and 20% were in the category "unknown onset"	726 children.
Applicability & feasibility	82: Pellinen J, Tafuro E, Baehr A, Barnard S, Holmes M, French J; Human Epilepsy Project Investigators. The Impact of Clinical Seizure Characteristics on Recognition and Treatment of New-onset Focal Epilepsy in Emergency Departments. Acad Emerg Med. 2021 Apr;28(4):412-420. doi: 10.1111/acem.14114. Epub 2020 Sep 16. PMID: 32810323.			Part: Focal nonmotor vs. focal motor seizures	New-onset Focal Epilepsy in Emergency Departments	Difference in patient´s pattern of seeking medical attention, but not management and prognosis.	Using data collected for the Human Epilepsy Project (HEP) they assessed the effect of clinical seizure characteristics on ED clinical management. 447 patients; classified as either focal nonmotor or focal motor seizures. Pts with non-motor seizures typically present to the ED after the fist motor seizure, in spite of experiencing multiple non-motor seizures. Patients who have motor seizures at de…
Applicability & feasibility	93: Mielke H, Meissner S, Wagner K, Joos A, Schulze-Bonhage A. Which seizure elements do patients memorize? A comparison of history and seizure documentation. Epilepsia. 2020 Jul;61(7):1365-1375. doi: 10.1111/epi.16550. Epub 2020 Jun 9. PMID: 32515852.		Using awareness as classifier leads to loss of granularity, when awareness is thoroughly assessed (in the EMU)	Part: Awareness	EMU	The trap of overemphasizing "awareness" (recall of seizure elements). When scruitinised in detail, all seizure have impaired awareness. Limitation: this is a selected population (EMU)	Prospectively explored memory regarding seizure elements in 90 patients in the EMU, using a questionnaire and assessed the role of seizure types. The ability to recall seizure elements varied significantly depending on seizure types: secondarily generalized tonic-clonic seizures (SGTCS) < complex partial seizures (CPS) < simple partial seizures (SPS), but not on the relative timing of the element…
Applicability & feasibility	108: Legnani M, Bertinat A, Decima R, Demicheli E, Higgie JR, Preve F, Braga P, Bogacz A, Scaramelli A. Applicability and contribution of the new ILAE 2017 classification of epileptic seizures and epilepsies. Epileptic Disord. 2019 Dec 1;21(6):549-554. doi: 10.1684/epd.2019.1108. PMID: 31843738.			Whole	100 outpatients with a diagnosis of epilepsy	Yes (feasible) but lower inter-rater reliability than the 1981 classification. A useful item in the new classification was introducing "unknown", which prevented forced (and potentially erroneous) categorisations: 15% of GTCS reclassified as "unknown" onset tonic-clonic seizures.	The interrater reliability (ICC) for the 2017 classification system for epilepsies was significantly lower than for the 1981 classification, although still rated as good.
Applicability & feasibility	133: Casas Parera I, Gonzalez Roffo MA, Báez A, Quintans F, Castellanos Oropeza P, Sánchez Retamar MC. Characterization of seizures (ILAE 1981 and 2017 classifications) and their response to treatment in a cohort of patients with glial tumors: A prospective single center study. eNeurologicalSci. 2018 Dec 17;14:51-55. doi: 10.1016/j.ensci.2018.12.006. PMID: 30619953; PMCID: PMC6312866			Whole	Seizures in 82 pts with glial tumors	One could argue that this proves the term FTBTC is less prone to misinterpretation, compared to the old terminology (generalised motor decreased from 37% to 17%)	"The types of epileptic seizures diagnosed according to the ILAE 1981 and ILAE 2017 classifications were simple partial (focal aware) 39%, partial complex seizure (focal impaired awareness) 13%, partial secondarily generalized tonic-clonic (focal to bilateral tonic-clonic) 11%, and generalized convulsive (generalized onset motor tonic-clonic) 37% (Fig. 3). In 15/57 patients (26%), the type of sei…
Applicability & feasibility	138: Wang F, Chen Z, Davagnanam I, Hoskote C, Ding D, Wang W, Yang B, Wang Y, Wang T, Li W, Sander JW, Kwan P. Comparing two classification schemes for seizures and epilepsy in rural China. Eur J Neurol. 2019 Mar;26(3):422-427. doi:10.1111/ene.13857. Epub 2018 Dec 14. PMID: 30414301; PMCID: PMC6365184.		No practical difference between the old and the new classification, so where is the imrovement? "These results highlight the need for improvement in clinical evaluation of people with epilepsy in resource-poor settings."	Whole	597 individuals with seizures, in rural China	The 1980’s and 2017 classifications had 100% agreement in classifying focal seizures and epilepsy in rural China. A small but significant proportion of generalised seizures and epilepsy and aetiologies classified in the old classifications were re-classified to unknown in the new classifications
Applicability & feasibility	142: Gao H, Sander JW, Xiao Y, Zhang Y, Zhou D. A comparison between the 1981 and 2017 International League Against Epilepsy classification of seizure types based on an outpatient setting. Epileptic Disord. 2018 Aug 1;20(4):257-264. doi: 10.1684/epd.2018.0982. PMID: 30078773.				retrospectively reviewed 200 patients from outpatient epilepsy registry	The 2017 seizure classification greatly reduces the number of unclassifiable cases. The combination of awareness level and motor/nonmotor features introduces greater flexibility and allows for detailed seizure description.
Applicability & feasibility	164: Aaberg KM, Surén P, Søraas CL, Bakken IJ, Lossius MI, Stoltenberg C, Chin R. Seizures, syndromes, and etiologies in childhood epilepsy: The International League Against Epilepsy 1981, 1989, and 2017 classifications used in a population-based cohort. Epilepsia. 2017 Nov;58(11):1880-1891. doi: 10.1111/epi.13913. Epub 2017 Sep 26. PMID: 28949013.			Whole	606 children with epilepsy from the Norwegian Mother and Child Cohort Study. (112,744 children aged 3–13 years).	The seizure terminology has changed in ILAE 2017, and subcategories of seizures have been added, but the numbers of CWE in corresponding seizure categories were equal across the two classifications.	The old-new benchmarking is focused on the epilepsy classification (The ILAE 2017 classifications allow for a higher precision of diagnoses, but at the expense of leaving more epilepsies classifiable only at the mode of onset level.)
Applicability & feasibility	E42: Manorenj S., Sagari N. Validation of the New International League against Epilepsy 2017 Classification for Determining Seizure Type in Indian Patients. International Journal of Epilepsy. 7(1) (pp 29-35), 2021.			Whole (However, only the basic version)	Underprivileged area (India)	Yes (all patients could be classified using the basic version)	310 consecutive patients; prospective study; Focal onset seizure was noted in 66 patients (21.3%), while 244 patients (78.7%) had generalized onset based on clinical onset of seizure. Awareness was impaired in 262 (84.5%) patients. Motor onset seizure was observed in 278 patients (89.6%), while nonmotor seizure included absence, sensory, cognitive, and autonomic seizures.
Applicability & feasibility	E53: Choudhary P.K., Tiwari R., Kaur P., Bansal S., Puri G., Pattisapu S., Pasani S., Jauhari P., Chakrabarty B., Lodha R., Pandey R.M., Paul V.K., Gulati S. Inter-observer agreement between Primary Care Physicians and Pediatric Neurologists in classifying epilepsy in children according to ILAE 2017 scheme. Epilepsia. Conference: 34th international Epilepsy Congress. Virtual. 62(SUPPL 3) (pp 355)…			Whole	Underprivileged area (India)	Partially (Moderate agreement for the basic version. Only fair agreement for the extended version.)	Congress abstract, with sufficient details for evaluation. Compared sz-classification done by pediatric neurologists and primary care physicians.
Applicability & feasibility	E92: Kartheek T., Jayalakshmi S., Babu S.P., Patil A. Application of 1981 and 2017 ILAE Epilepsy classification of seizure types in an outpatient setting. Annals of Indian Academy of Neurology. Conference: 27th Annual Conference of Indian Academy of Neurology, IANCON 2019. Hyderabad India. 22(SUPPL 1) (pp S14), 2019			Whole	Underprivileged area (India)	Yes (benefit of introducing unknown; many seizures classified as "unclassified" according to the 1981 classification, are now classified as "unknown".)	Congress abstract, with sufficient details for evaluation. They compared the 1981 and 2017 classifications in 1063 patients.
Applicability & feasibility	E94: Gupta S., Bhattad S., Chowdhury D Does change in name really changed the game? Prediction of seizure type with recent international league against epilepsy seizure classification - A video EEG study of 50 patients. Annals of Indian Academy of Neurology. Conference: 27th Annual Conference of Indian Academy of Neurology, IANCON 2019. Hyderabad India. 22(SUPPL 1) (pp S122-S123), 2019.			Whole	video-EEG	No (Prediction of correct seizure type with recent ILAE classification is low by the clinical history alone unless supplanted by video EEG information. Although easy to administer in a busy clinic, the recent classification appears oversimplified missing important links like partially preserved awareness and brief behavioral arrest at the seizure onset that are relevant in localization.)	Congress abstract, with sufficient details for evaluation. The authors classified the seizure type according to recent ILAE classification based on medical history and then compared with the seizure type recorded by the long-term video EEG, in 50 patients (48 with epilepsy). . Concordance between the seizure type by history and VEEG was noted in 56% (28/50).
Applicability & feasibility	E96: Jagarlapudi M., Shyam K.J., Padmanab Reddy M., Sri Krishna S. New-onset unprovoked seizures in a cohort of children: Applicability of the new ILAE 2014 definition of epilepsy and ILAE 2017 classification of epilepsies. Epilepsia. Conference: 33rd International Epilepsy Congress. Bangkok Thailand. 60(Supplement 2) (pp 208), 2019.				Underprivileged area (India), in children with new onset unprovoked seizures with limited workup.	Yes (At the VERY basic level: focal, generalized, unknown)	Congress abstract, with sufficient details for evaluation. 58 children had new-onset epileptic seizures out of 7,408 children accessing education in Government Primary Schools in a province in south India. Seizures classified at the VERY basic version (focal, generalized, unknown).
Applicability & feasibility	E102: Manchala D.A., Desai N., Udani V., Catherine S. Comparison of 1981, 1989 and 2017 International League against Epilepsy Classification (ILAE). Epilepsia. Conference: 33rd International Epilepsy Congress. Bangkok Thailand. 60(Supplement 2) (pp 33), 2019			Whole	tertiary paediatric epilepsy clinic	Yes (better compared to 1981: 1) many unclassified turned into unknown; 2) more descriptors).	Congress abstract, with sufficient details for evaluation. 200 prospective children with epilepsy. were able to classify more seizure types using the 2017 classification (P value < 0.001) in comparison to 1981 classification.
Total: 22 papers (including 5 congress abstracts)			1) Awareness-responsiveness-consciousness; 2) need for further adaptation for clinical trials; 3) In resource-poor settings: no practical difference compared with the previous classification (very basic version); 4) Mostly feasible at the very basic level, less feasible at the extended level.	The whole classification: 16 papers (note: the very basic version with 3 classes in resource-poor countries); a specific part/aspect of the classification: 5 papers (awareness: 3; focal motor vs. non-motor: 1; epileptic spasm:1)	In resource-poor areas: 8, EMU: 4 (one pediatric), outpatients: 4, databases: 2, emergency room: 1, survey of clinicians: 1, clinical trials: 1, glial tumors:1	Yes: 9; Partially: 11; No:2.
						Negative: lack of significant improvement compared with the previous classification (7 papers); Concerns with using awareness as a classifier (2 papers); insufficient semiology information (1 paper); need for special adaptations for clinical trials (1 paper); only the very basic version is feasible when primary care physicians do the classification / when video-EEG data are not available (2 paper…
						Positive: adding unknown (4 papers); FTBTCS (1 paper); distinguishing focal from generalized spasms; flexibility (1 paper); adding more descriptors (2 papers).

## Sheet: Evaluation of A&F studies
No. The trap of overemphasizing "awareness" (recall of seizure elements). When scruitinised in detail, all seizure have impaired awareness. Limitation: this is a selected population (EMU)	No
Partially.Difference in patient´s pattern of seeking medical attention, but not management and prognosis.	Partially
121 seizures from 48 patients in the EMU. Responsiveness during seizures was tested more frequently (101) than recall of ictal events after seizures (38).	Partially
Survey study on real world practice. 58 clinicians from 11 institutions (both pediatric and adult). Most clinicians use both responsiveness and recall to assess for awareness in the clinic (78%) and in the epilepsy monitoring unit (72%).	Partially
Compares classification based on history vs. EMU. Benchmarking with the semiological seizure classification. ILAE: concordance 60% before vs. after EMU. For SSC 71%. Concerns with the study design and interpretation. The added value of EMU has been supported by many precious studies, so one could argue that the SSC is not capable of reflecting this increment.	Partially
Extracted data from 19 clinical trials using the 2017 ILAE classification. They proposed an adaptation (simplification) for use in clinical trials. Focal seizures: (1) focal aware observable (readily recognized by a caregiver), (2) focal unaware (without the distinction between motor and nonmotor) and (3) focal to bilateral tonic–clonic seizures. Focal aware nonobservable should not be included i…	Partially
Partially. The 1980’s and 2017 classifications had 100% agreement in classifying focal seizures and epilepsy in rural China. A small but significant proportion of generalised seizures and epilepsy and aetiologies classified in the old classifications were re-classified to unknown in the new classifications	Partially
Partially. The seizure terminology has changed in ILAE 2017, and subcategories of seizures have been added, but the numbers of CWE in corresponding seizure categories were equal across the two classifications.	Partially
Partially. However lower inter-rater reliability than the 1981 classification. A useful item in the new classification was introducing "unknown", which prevented forced (and potentially erroneous) categorisations: 15% of GTCS reclassified as "unknown" onset tonic-clonic seizures.	Partially
Partially. Questionable improvement over the 1981 classification)	Partially
Partially. However, no difference compared to the old classification. They claim seizures were classified in all cases, yet results show that 4% are in the "unclassified" category, and 20% were in the category "unknown onset"	Partially
Yes. Focal ES have worse prognosis and should be evaluated for surgery. Confirms the importance of distinguishing between focal and generalized epileptic spasms.	Yes
Yes. Implementing the 2017 classification into the HPO significantly increased the number of seizure descriptors in the database.	Yes
Yes. One could argue that this proves the term FTBTC is less prone to misinterpretation, compared to the old terminology (generalised motor decreased from 37% to 17%)	Yes
Yes. The 2017 seizure classification greatly reduces the number of unclassifiable cases. The combination of awareness level and motor/nonmotor features introduces greater flexibility and allows for detailed seizure description.	Yes
Yes (In resoiurce-poor setting in India). However: 1) Only the very basic: focal / generalized / unknown. EEG and CT in all patients.	Yes
Yes (all patients could be classified using the basic version)	Yes
Partially (Moderate agreement for the basic version. Only fair agreement for the extended version.)	Partially
Yes (benefit of introducing unknown; many seizures classified as "unclassified" according to the 1981 classification, are now classified as "unknown".)	Yes
No (Prediction of correct seizure type with recent ILAE classification is low by the clinical history alone unless supplanted by video EEG information. Although easy to administer in a busy clinic, the recent classification appears oversimplified missing important links like partially preserved awareness and brief behavioral arrest at the seizure onset that are relevant in localization.)	No
Yes (At the VERY basic level: focal, generalized, unknown)	Yes
Yes (better compared to 1981: 1) many unclassified turned into unknown; 2) more descriptors).	Yes

## Sheet: Reviews&Opinion papers
Category	Paper	Review/Opinion: positive, negative, neutral, mixed	Points of critique	Implementation / application: whole vs. parts of the classification	Conditions: all (population)/ selected	Manin conclusion: applicable/feasible: yes / no / partially	Comments & details
Reviews & opinions	41: Turek G, Skjei K. Seizure semiology, localization, and the 2017 ILAE seizure classification. Epilepsy Behav. 2022 Jan;126:108455. doi: 10.1016/j.yebeh.2021.108455. Epub 2021 Dec 8. PMID: 34894624.	Mixed	1. Although it heavily relies on semiology, its localizing and lateralizing values are not incorporated into the classification. 2. Onset is overemphasized (for example: generalized seizures may have focal onset too). 3. The propagation pattern (sequence of semiology) has an important role in characterizing the epileptic network. 4. Semiology is important but not sufficient for characterizing sei…
Reviews & opinions	55: Shlobin NA, Singh G, Newton CR, Sander JW. Classifying epilepsy pragmatically: Past, present, and future. J Neurol Sci. 2021 Aug 15;427:117515. doi: 10.1016/j.jns.2021.117515. Epub 2021 May 29. PMID: 34174531; PMCID: PMC7613525.	Negative	Lacks consideration of important pragmatic factors relevant to the day-to-day life of people with epilepsy and stakeholders. Anatomical origins of focal seizures are not included due to the imperfect relationship between location and semiology. However, the character of seizures, however, bear a relationship to a lobe.				Need for a flexible system, which can address the needs at several levels / fields of application.
Reviews & opinions	74: Varnado S, Price D. Basics of modern epilepsy classification and terminology. Curr Probl Pediatr Adolesc Health Care. 2020 Nov;50(11):100891. doi: 10.1016/j.cppeds.2020.100891. Epub 2020 Nov 3. PMID: 33153903.	Neutral / presumed positive	None. The authors explain for their audience the 2017 classification.
Reviews & opinions	75: Sarmast ST, Abdullahi AM, Jahan N. Current Classification of Seizures and Epilepsies: Scope, Limitations and Recommendations for Future Action. Cureus. 2020 Sep 20;12(9):e10549. doi: 10.7759/cureus.10549. PMID: 3101797; PMCID: PMC7575300.	negative	They recommended the use of multidimensional classification model which incorporated the clinical semiology, disease location, etiology and associated comorbidities (in line with the 4Dimensional classification of the Lüders school + the 5th dimension = seizure frequency, according to Loddenkemper 2005). They criticize the subjectivity and ambiguity of terms: awareness, behavioral arrest vs. abse…				Appreciates that the 2017 aimed to simplify terminologies that patients and their caregivers can easily understand. Incorporates missing seizures.
Reviews & opinions	99: Rosenow F, Akamatsu N, Bast T, Bauer S, Baumgartner C, Benbadis S, Bermeo- Ovalle A, Beyenburg S, Bleasel A, Bozorgi A, Brázdil M, Carreño M, Delanty N, Devereaux M, Duncan J, Fernandez-Baca Vaca G, Francione S, García Losarcos N, Ghanma L, Gil-Nagel A, Hamer H, Holthausen H, Omidi SJ, Kahane P, Kalamangalam G, Kanner A, Knake S, Kovac S, Krakow K, Krämer G, Kurlemann G, Lacuey N, Landazuri P…	negative (with an attempt to reconciliation)	The 2017 classification has not been universally accepted or used in routine clinical practice. Not detailed enough. No information on localization. Seizure classification and Epilepsy classification have the same main classes (Note: 1. this applies just to one of the 5 dimensions of the ILAE Epilepsy classification; 2. It is on solid grounds, since seizure type determines epilepsy type; 3. it is…				This opinion paper lists a large number of international experts. They contrast the 2017 classification with the "4D Epilepsy classification" and propose a combination of the two systems, which they call "Integrated Epilepsy Classification". This includes 5 categories: 1) a “Headline” summarizing localization and etiology for the less specialized users, 2) “Seizure type(s)”, 3) “Epilepsy type” (f…
Reviews & opinions	101: Palmini A, Akamatsu N, Bast T, Bauer S, Baumgartner C, Benbadis S, Bermeo- Ovalle A, Beyenburg S, Bleasel A, Bozorgi A, Brázdil M, Carreño M, Delanty N, Devereaux M, Duncan JS, Fernandez-Baca Vaca G, García Losarcos N, Ghanma L, Gil- Nagel A, Hamer H, Holthausen H, Omidi SJ, Kahane P, Kalamangalam G, Kanner A, Knake S, Kovac S, Kraemer G, Kurlemann G, Lacuey N, Landazuri P, Hui Lim S, LoRuss…	Negative	Terminology that is not easily understood by those for whom English is not their first language should be avoided. Terms such as "focal aware," "focal impaired awareness," and "nonmotor cognitive," for example, are complicated and nonintuitive. By shortcutting simple semiological features, a practitioner may misclassify focal seizures as generalized attacks. Focus purely on the most dramatic and …				This opinion paper lists a large number of international experts. This is a commentary on the response to their previous commentary. They use a quite polarizing / belligerent wording: the response "was disappointing in that it did not depart from their original views and suggests a lack of engagement to consider an alternative framework that might improve the ILAE classifications of epileptic sei…
Reviews & opinions	123: Lüders H, Akamatsu N, Amina S, Baumgartner C, Benbadis S, Bermeo-Ovalle A, Bleasel A, Bozorgi A, Carreño M, Devereaux M, Fernandez-Baca Vaca G, Francione S, García Losarcos N, Hamer H, Holthausen H, Jamal Omidi S, Kalamangalam G, Kanner A, Knake S, Lacuey N, Lhatoo S, Lim SH, Mani J, Matsumoto R, Miller J, Noachtar S, Palmini A, Park J, Rosenow F, Shahid A, Schuele S, Steinhoff B, Szabo CÁ, …	Negative	(1) it mixes semiological terms with epileptogenic zone terms; (2) simple and widely accepted terminology has been replaced by complex terminology containing less information; (3) seizure evolution cannot be described in any detail; (4) in the epilepsy classification, level two (epilepsy category) overlaps almost 100% with seizure classification; (5) different classification framework for newborn…				In a standardized classification system, it is possible to describe seizure evolution in detail by dividing epileptic symptoms into distinct components and then listing the different components according to temporal occurrence, linked by arrows to show the order in which they occur.
Reviews & opinions	124: Pack AM. Epilepsy Overview and Revised Classification of Seizures and Epilepsies. Continuum (Minneap Minn). 2019 Apr;25(2):306-321. doi: 10.1212/CON.0000000000000707. PMID: 30921011.	Neutral / with an optimistic tone					This review explains the 2017 classification to the readership of the journal. "Universal adoption and implementation of this system will enable patients, their families, clinicians, and researchers to better define and treat the epilepsies"
Reviews & opinions	127: Bhasin H, Sharma S. The New International League Against Epilepsy (ILAE) 2017 Classification of Seizures and Epilepsy: What Pediatricians Need to Know! Indian J Pediatr. 2019 Jul;86(7):569-571. doi: 10.1007/s12098-019-02910-x. Epub 2019 Mar 7. PMID: 30847864.	Neutral / with an optimistic tone					This review explains the 2017 classification to the readership of the journal. "Pediatricians need to be aware of the new changes in terminology to correctly classify and document the seizure and epilepsy types in children with epilepsy. This will also help ensuring uniformity of reporting in scientific literature."
Reviews & opinions	128: Dhinakaran R, Mishra D. ILAE Classification of Seizures and Epilepsies: An Update for the Pediatrician. Indian Pediatr. 2019 Jan 15;56(1):60-62. PMID: 30806364.	Neutral / with an optimistic tone					This review explains the 2017 classification to the readership of the journal: general pediatricians.
Reviews & opinions	153: Unterberger I, Trinka E, Kaplan PW, Walser G, Luef G, Bauer G. Generalized nonmotor (absence) seizures-What do absence, generalized, and nonmotor mean? Epilepsia. 2018 Mar;59(3):523-529. doi: 10.1111/epi.13996. Epub 2018 Jan 11. PMID: 29327337.	Negative	The classification as “generalized nonfocal and nonmotor (absence) seizure” does not covey the complex semiology of a patient’s clinical events.	Generalized /nonmotor vs. absence		Motor symptoms are common and obvious in all types of absence seizures. They are not "nonmotor"	Narrative review based on extensive literature search on the term “absence,” and analyzed the plethora of symptoms observed in clinical absences.
Reviews & opinions	154: Beghi E, Sander JW. The ILAE classification of seizures and epilepsies: implications for the clinic. Expert Rev Neurother. 2018 Mar;18(3):179-183. doi: 10.1080/14737175.2018.1427066. Epub 2018 Jan 17. PMID: 29319369.	Mixed	1. No room for variants. 2. Lack of flexibility.				Positive: 1. multi-layer; 2. adaptable to the site-setting.
Reviews & opinions	171: Beniczky S, Rubboli G, Aurlien H, Hirsch LJ, Trinka E, Schomer DL; SCORE consortium. The new ILAE seizure classification: 63 seizure types? Epilepsia. 2017 Jul;58(7):1298-1300. doi: 10.1111/epi.13799. PMID: 28677857.	Negative	The flowchirts "hides" 63 seizure types. This is not justified, i.e. most of the classes do not have clinical relevance. Negative myoclonus is missing.				Using the SCORE system.
Reviews & opinions	172: Chang RS, Leung CYW, Ho CCA, Yung A. Classifications of seizures and epilepsies, where are we? - A brief historical review and update. J Formos Med Assoc. 2017 Oct;116(10):736-741. doi: 10.1016/j.jfma.2017.06.001. Epub 2017 Jun 23. PMID: 28648375.	Neutral / with an optimistic tone					Summarising the 2017 classification for the readers of the journal.
Reviews & opinions	Shlobin NA, Sander JW. The need for a pragmatic seizure classification in clinical trials. Epilepsia. 2022 May;63(5):1279-1280. doi: 10.1111/epi.17218. Epub 2022 Mar 21. PMID: 35266147	(Politely) negative	Add EEG and MRI to the input of the classification.
Reviews & opinions	Schulze-Bonhage A, Hamer H, Krämer G. [New classification of epileptic seizures : A critical evaluation of the changes]. Nervenarzt. 2020 Feb;91(2):114-121. doi: 10.1007/s00115-019-00800-3.	Mixed	Advantages / disadvantages: attempt to make it operational / counterintuitive
Reviews & opinions	E22: Magazi D.S., Nkohla S., Mmako M.T. Epilepsy seizure types, classification and treatment. South African Family Practice. 60(4) (pp 22-27), 2018.	Neutral / presumed positive					Summarising the 2017 classification for the readers of the journal.
Reviews & opinions	E28: Stefan H., Trinka E. Generalized absence seizures: Where do we stand today?. Zeitschrift fur Epileptologie. 35(1) (pp 56-72), 2022	Negative	Problems with how absence seizures are classified in the 2017 classification: 1) imaging and high-resolution electrophysiology studies indicate focal contributions to seizure generation and a combination of focal and generalized features; 2) motor activity is an integral part of this seizure type, hence the must not be named "non-motor".
Reviews & opinions	E82: Luders H., Vaca G.F.-B., Akamatsu N., Amina S., Arzimanoglou A., Baumgartner C., Benbadis S.R., Bleasel A., Bermeo-Ovalle A., Bozorgi A., Carreno M., Devereaux M., Francione S., Losarcos N.G., Hamer H., Holthausen H., Jamal-Omidi S., Kalamangalam G., Kanner A.M., Knake S., Lacuey N., Lhatoo S., Lim S.H., Londono L.V., Mani J., Matsumoto R., Miller J.P., Noachtar S., Palmini A., Park J., Rose…	Negative	All test results are used to classify both seizures and epilepsies - therefore, no correlation studies are possible, and defining the seizures already defines the type of epilepsy.				Describes the alternative proposal (4-dimensional classification); uses case descriptions to show the two classification systems.
	19 review papers - not by the authors of the 2017 classification
	Neutral (with an optimistic tone): 6 papers
	Negative / critical: 10 papers
	Mixed: 3 papers
	Most often mentioned critiques (in 5 papers each): ambiguity of the seizure-terms; Overemphasizing the first observed semiology sign and ignoring evolution
	Mentioned in several papers: Lack of localization of focal seizures / anatomical origin; Classifying solely based on semiology
	Other points: Not sufficiently flexible; Not detailed enough; Removal of consciousness; Irrelevant classes; Difficult to communicate to the patients; The process of seizure classification is actually quite complex, which may lead to low IRA.; Provoked seizures are not included; Absences are listed under "non-motor" which is incorrect; Compelling evidence about focal onset of generalized seizures …

## Sheet: Excluded
De-selected (see comments)	23: Fukuma K, Ikeda S, Tanaka T, Kamogawa N, Ishiyama H, Abe S, Tojima M, Kobayashi K, Shimotake A, Nakaoku Y, Nishimura K, Koga M, Toyoda K, Matsumoto R, Ikeda A, Ihara M. Clinical and imaging features of nonmotor onset seizure in poststroke epilepsy. Epilepsia. 2022 Aug;63(8):2068-2080. doi: 10.1111/epi.17308. Epub 2022 Jun 10. PMID: 35593437.						The study uses the 2017 seizure classification, but it does not assess its feasibility / applicability.
De-selected (see comments)	71: Ojanen P, Knight A, Hakala A, Bondarchik J, Noachtar S, Peltola J, Kaufmann E. An integrative method to quantitatively detect nocturnal motor seizures. Epilepsy Res. 2021 Jan;169:106486. doi: 10.1016/j.eplepsyres.2020.106486. Epub 2020 Oct 24. PMID: 33310414.						The study uses the 2017 seizure classification to assess an automated seizure-detector on a single patient, but it does not assess its feasibility / applicability of the classification.
De-selected (see comments)	81: Cloppenborg T, Albers K, Kalbhenn T, Woermann FG, Bien CG, Polster T. Hyperkinetic Seizures with Ictal Fear as Localizing Ictal Signs in MRI-Negative Medial Frontal Lobe Epilepsy. Neuropediatrics. 2021 Feb;52(1):44-47. doi: 10.1055/s-0040-1715630. Epub 2020 Aug 25. PMID: 32842161.						Case report: description of presurgical evaluation of 2 patients with ictal fear + hypermotor phenomena, localized to the mesial part of the frontal lobe (FCD).
De-selected (see comments)	121: Bosak M, Słowik A, Kacorzyk R, Turaj W. Implementation of the new ILAE classification of epilepsies into clinical practice - A cohort study. Epilepsy Behav. 2019 Jul;96:28-32. doi: 10.1016/j.yebeh.2019.03.045. Epub 2019 May 8. PMID: 31077939.						Only epilepsy-classification was reported - seizure classification was not.
De-selected (see comments)	147: Brodie MJ, Zuberi SM, Scheffer IE, Fisher RS. The 2017 ILAE classification of seizure types and the epilepsies: what do people with epilepsy and their caregivers need to know? Epileptic Disord. 2018 Apr 1;20(2):77-87. doi: 10.1684/epd.2018.0957. PMID: 29620013.						Some of the authors of the 2017 classification explain it here to the people with epilepsy and their caregivers
De-selected (see comments)	156: Falco-Walter JJ, Scheffer IE, Fisher RS. The new definition and classification of seizures and epilepsy. Epilepsy Res. 2018 Jan;139:73-79. doi: 10.1016/j.eplepsyres.2017.11.015. Epub 2017 Nov 28. PMID: 29197668.						The authors of the 2017 classification explain it here to the readership of the journal.
De-selected (see comments)	176: Fisher RS. The New Classification of Seizures by the International League Against Epilepsy 2017. Curr Neurol Neurosci Rep. 2017 Jun;17(6):48. doi: 10.1007/s11910-017-0758-6. PMID: 28425015.						The authors of the 2017 classification explain it here to the readership of the journal.
De-selected (see comments)	177: Fisher RS. An overview of the 2017 ILAE operational classification of seizure types. Epilepsy Behav. 2017 May;70(Pt A):271-273. doi: 10.1016/j.yebeh.2017.03.022. Epub 2017 Apr 10. PMID: 28408282.						The authors of the 2017 classification explain it here to the readership of the journal.
